# Supplementary material for: Prediction of Bacteremia Based on 12-Year Medical Data Using a Machine Learning Approach: Effect of Medical Data by Extraction Time
Source: Diagnostics (Basel). 2022 Jan 3;12(1):102. doi: 10.3390/diagnostics12010102 (PMC8774637; doi:10.3390/diagnostics12010102)
Supplement: Supplementary file 1 [file diagnostics-12-00102-s001.zip]

Archive with 1 entries (1 files):
- diagnostics-1493813-supplementary.pdf
